# Supplementary material for: Pilot Study on Poultry Meat from Antibiotic Free and Conventional Farms: Can Metagenomics Detect Any Difference?
Source: Foods. 2022 Jan 18;11(3):249. doi: 10.3390/foods11030249 (PMC8834493; doi:10.3390/foods11030249)
Supplement: Supplementary file 1 [file foods-11-00249-s001.zip]

Archive with 1 entries (1 files):
- foods-1535864-supplementary.pdf
